# Supplementary material for: GNAS/PKA signaling promotes aberrant osteochondral differentiation of Gli1+ tendon sheath progenitors
Source: EMBO J. 2025 Sep 1;44(20):5890–917. doi: 10.1038/s44318-025-00553-7 (PMC12528478; doi:10.1038/s44318-025-00553-7)
Supplement: Supplementary file 3 — Table EV1 [file 44318_2025_553_MOESM3_ESM.xlsx]

## Sheet: Sheet1
Table 1 The PCR primers used in this study
Primer ID	Sequence (5' to 3')
Acvr1-Forward	GGAATGTCCTATTTGAGAGGCCAC
Acvr1-Reverse	GCTGATCTCCTCCCTAATAACTTCG
SOX9-Forward	AGCGAACGCACATCAAGAC
SOX9-Reverse	CTGTAGGCGATCTGTTGGGG
RUNX2-Forward	TGGTTACTGTCATGGCGGGTA
RUNX2-Reverse	TCTCAGATCGTTGAACCTTGCTA
GAPDH-Forward	GGAGCGAGATCCCTCCAAAAT
GAPDH-Reverse	GGCTGTTGTCATACTTCTCATGG
